# Supplementary material for: Ferrochelatase is a therapeutic target for ocular neovascularization
Source: EMBO Mol Med. 2017 Apr 4;9(6):786–801. doi: 10.15252/emmm.201606561 (PMC5452042; doi:10.15252/emmm.201606561)
Supplement: Supplementary file 3 — Source Data for Expanded View [file EMMM-9-786-s006.zip]

Archive with 1 entries (1 files):
- EMM201606561V4_Figure_EV4_source_data.pdf
